# Supplementary material for: Bacterial Diversity, Metabolic Profiling, and Application Potential of Antarctic Soil Metagenomes
Source: Curr Issues Mol Biol. 2024 Nov 18;46(11):13165–78. doi: 10.3390/cimb46110785 (PMC11593224; doi:10.3390/cimb46110785)
Supplement: Supplementary file 1 [file cimb-46-00785-s001.zip › TableS1.xlsx]

## Sheet: Table S1
	Table S1. Soil samples used for DNA extraction by each site
	Place	Site	Latitude	Longitude
	Deception Island	M1	62.9798	60.6778
		M2	62.9812	60.6633
		M4	62.9895	60.6752
		M5	62.9858	60.5436
	Dee Island	M14	62.4223	59.7719
		M15	62.4174	62.4174
		M16	62.4233	59.7914
	Ging George Island Site 1A	T26	62.2107	58.9398
	Ging George Island Site 1B	T2	62.196	58.9959
		T8	62.2014	58.9959
	Ging George Island Site 2	T31	62.1345	58.1411
		T33	62.2468	58.6799
	Lagotellerie Island	I1	67.8847	67.3851
		I2	67.8889	67.3875
		I3	67.8889	67.392
		I4	67.8846	67.3945
		I5	67.8842	67.4142
		I6	67.8857	67.4129
		I7	67.8865	67.4026
		I8	67.8876	67.4047
	Litchtfield Island	M21	64.7705	64.0987
		M23	64.7719	64.0963
	Nelson Island	M19	62.3022	59.1972
		M20	62.9896	60.6654
	Snow Island	M10	62.7313	61.231
	Unin Glacier	T10	79.7339	83.1746
		T12	79.7387	83.2097
		T13	79.7406	83.2097
