# Supplementary material for: Bacterial Diversity, Metabolic Profiling, and Application Potential of Antarctic Soil Metagenomes
Source: Curr Issues Mol Biol. 2024 Nov 18;46(11):13165–78. doi: 10.3390/cimb46110785 (PMC11593224; doi:10.3390/cimb46110785)
Supplement: Supplementary file 1 [file cimb-46-00785-s001.zip › TableS2.xlsx]

## Sheet: Table S2
	Table S2. Assembly statistics
	Item	Statistic	Primary assembly	Filtered assembly
	1	Number of scaffolds	67442	59425
	2	Total size of scaffolds	155127203	144056810
	3	Longest scaffold	142348	142348
	4	Shortest scaffold	1000	1000
	5	Number of scaffolds > 500 nt	67442	59425
	6	Percentage of scaffolds > 500 nt	100	100
	7	Number of scaffolds > 1K nt	67348	59354
	8	Percentage of scaffolds > 1K nt	99.9	99.9
	9	Number of scaffolds > 10K nt	1169	1165
	10	Percentage of scaffolds > 10K nt	1.7	2
	11	Number of scaffolds > 100K nt	1	1
	12	Percentage of scaffolds > 100K nt	0	0
	13	Number of scaffolds > 1M nt	0	0
	14	Percentage of scaffolds > 1M nt	0	0
	15	Mean scaffold size	2300	2424
	16	Median scaffold size	1539	1612
	17	N50 scaffold length	2519	2738
	18	L50 scaffold count	14771	12734
	19	scaffold %A	19.26	19.27
	20	scaffold %C	30.85	30.84
	21	scaffold %G	30.78	30.78
	22	scaffold %T	19.11	19.12
	23	scaffold %N	0	0
	24	scaffold N nt	19	19
	25	scaffold %non-ACGTN	0	0
	26	Number of scaffold non-ACGTN nt	0	0
	27	Percentage of assembly in scaffolded contigs	0.1	0.1
	28	Percentage of assembly in unscaffolded contigs	99.9	99.9
	29	Average number of contigs per scaffold	1	1
	30	Average length of breaks (1 or more Ns) between contigs	1	1
	31	Number of contigs	67461	59444
	32	Number of contigs in scaffolds	37	37
	33	Number of contigs not in scaffolds	67424	59407
	34	Total size of contigs	155127184	144056791
	35	Longest contig	142348	142348
	36	Shortest contig	1000	1000
	37	Number of contigs > 500 nt	67461	59444
	38	Percentage of contigs > 500 nt	100	100
	39	Number of contigs > 1K nt	67367	59373
	40	Percentage of contigs > 1K nt	99.9	99.9
	41	Number of contigs > 10K nt	1165	1161
	42	Percentage of contigs > 10K nt	1.7	2
	43	Number of contigs > 100K nt	1	1
	44	Percentage of contigs > 100K nt	0	0
	45	Number of contigs > 1M nt	0	0
	46	Percentage of contigs > 1M nt	0	0
	47	Mean contig size	2300	2423
	48	Median contig size	1539	1612
	49	N50 contig length	2518	2737
	50	L50 contig count	14786	12749
	51	contig %A	19.26	19.27
	52	contig %C	30.85	30.84
	53	contig %G	30.78	30.78
	54	contig %T	19.11	19.12
	55	contig %N	0	0
	56	contig N nt	0	0
	57	contig %non-ACGTN	0	0
	58	Number of contig non-ACGTN nt	0	0
