# Supplementary material for: Bacterial Diversity, Metabolic Profiling, and Application Potential of Antarctic Soil Metagenomes
Source: Curr Issues Mol Biol. 2024 Nov 18;46(11):13165–78. doi: 10.3390/cimb46110785 (PMC11593224; doi:10.3390/cimb46110785)
Supplement: Supplementary file 1 [file cimb-46-00785-s001.zip › TableS3.xlsx]

## Sheet: Table S3
	Table S3. Reads associated with bacterial families in each site	reads
	Family	Deception Island	Dee Island	King George Island Site 1A	King George Island Site 1B	King George Island Site 2	Lagotellerie Island	Litchfield Island	Nelson Island	Snow Island	Union Glacier
	Acaryochloridaceae	13	24	46	2	216	16	411	25	24	10
	Acetobacteraceae	6510	2338	1087	926	15631	1149	2050	4555	928	11410
	Acholeplasmataceae	11					2				79
	Acidaminococcaceae	239	2	2	2		24	2		2	327
	Acidiferrobacteraceae	528	83	45	22	423	864	249	1979	64	1320
	Acidimicrobiaceae	297	27	13	6	38	26	416	120	4	489
	Acidithiobacillaceae	370	34	112	94	200	20	631	312	52	719
	Acidobacteriaceae	1907	353	457	122	3399	212	1743	1915	484	3587
	Acidothermaceae	1101	5	1	1	58	133	2	13	7	1708
	Actinomycetaceae	11052	689	203	325	3315	3082	5412	1544	362	19630
	Actinopolysporaceae	1546	79	9		2073	315	579	98	15	2456
	Aerococcaceae	97	2				48	2	2	4	402
	Aeromonadaceae	3338	321	245	21	2088	340	2754	885	246	4824
	Akkermansiaceae	7		2	1		1	18	49
	Alcaligenaceae	10411	868	611	1651	4815	1524	5337	2808	335	19514
	Alcanivoracaceae	147	63	18	43	540	11	742	92	4	460
	Alicyclobacillaceae	257	20	6	1	444	47	11	580	17	728
	Alteromonadaceae	1211	157	79	30	785	167	644	772	44	2645
	Amoebophilaceae		2			92		26	14
	Anaerolineaceae	91	31	17		83	12			7	106
	Anaeromyxobacteraceae	2890	462	291	65	2471	421	2280	2379	221	6709
	Anaplasmataceae	327	3	4			15			2	496
	Aphanizomenonaceae	3519	279	32	1141	10	409	23769	206	117	4201
	Aphanothecaceae	607	120	9	1847	206	75	10647	498	72	619
	Aquificaceae	220	3				14			5	279
	Archangiaceae	2207	281	152	99	1155	943	1342	328	144	5238
	Ardenticatenaceae	1252	73	32		297	19	657	208	27	2524
	Atopobiaceae	751	70	11	15	195	156	768	389	15	2291
	Aurantimonadaceae	962	308	240	105	523	300	1456	414	283	1596
	Azonexaceae	55	48	6	6	134	7	496	459	1	249
	Bacillaceae	7735	391	107	343	2313	939	4997	1033	227	15646
	Bacteriovoracaceae	64	8	2			3			3	171
	Bacteroidaceae	1394	31	12	25	693	121	503	155	29	1942
	Baekduiaceae	79267	28833	12699	4054	34573	28727	3707	10775	23862	208962
	Bartonellaceae	1042	10	15	12		111	2		18	1765
	Bdellovibrionaceae	698	19	9	32	93	73	73	18	13	1106
	Beijerinckiaceae	3870	343	397	152	1127	368	417	1739	258	4899
	Bernardetiaceae	334	5			117	28	70	2		482
	Beutenbergiaceae	1831	451	119	244	3329	1167	3018	526	184	3464
	Bifidobacteriaceae	2307	220	141	101	729	316	698	1189	257	4163
	Blattabacteriaceae					119		70	11
	Bogoriellaceae	3339	315	117	375	2144	2029	4153	923	177	7092
	Brachyspiraceae	1	2		3	109		170	9
	Bradymonadaceae	48	38	9	4	26	14	7	115	41	158
	Bradyrhizobiaceae	25361	4518	5265	2283	28387	4050	11941	19946	2735	45285
	Brevibacteriaceae	9654	679	168	364	1284	5560	3838	763	401	16041
	Brucellaceae	68	50	64	25	222	36	495	72	29	1087
	Budviciaceae	2	14	8	9	125	12	266	17	4
	Burkholderiaceae	50700	7120	5091	15298	58702	12247	42979	31153	3852	88164
	Caedimonadaceae	41	16	19	5	263	21	120	9	18	446
	Caldilineaceae	1	2	5			3		124		107
	Calditrichaceae		18			1	18	221	122
	Calotrichaceae	12890	2001	91	5676	65	1342	105543	1659	398	16810
	Campylobacteraceae	2481	53	17	239	8	235	553	164	47	4037
	Candidatus Brocadiaceae	225	145	79	124	1335	99	869	393	34	889
	Candidatus Nanopelagicaceae	314	2		2		32	2		1	399
	Cardiobacteriaceae	257	19	5	1	5	35		14	21	549
	Carnobacteriaceae	144	8	5	2	441	26	114	76	12	334
	Casimicrobiaceae		3		4		4	164
	Catenulisporaceae	1658	225	74	87	664	575	1387	262	42	1987
	Caulobacteraceae	4161	2732	3349	555	7925	572	2320	25347	1055	7340
	Cellulomonadaceae	23492	2596	1085	1156	10209	6261	14002	4028	1444	41212
	Cellvibrionaceae	60	16	8	4	87	19	245	1134	6	145
	Chamaesiphonaceae	1227	330	41	1697	11	154	3777	1306	161	1355
	Chelatococcaceae	474	48	39		14	83	7	104	46	1297
	Chitinophagaceae	2534	1955	1109	1026	23725	1665	24401	8835	707	3692
	Chlorobiaceae	1894	77	25	28	861	196	1326	879	36	3378
	Chloroflexaceae	77	10	16	12	2808	16	259	7	5	174
	Christensenellaceae		2	8		104	4	2	222	2
	Chromatiaceae	6747	277	136	15	1759	380	2378	1630	85	12638
	Chromobacteriaceae	2187	96	41	141	510	168	1030	521	67	5058
	Chroococcaceae	214	60	22	2298	36	33	7323	366	26	126
	Chroococcidiopsidaceae	642	22	4	240		32	2165	2	12	759
	Chrysiogenaceae	595	2				37	4			931
	Clostridiaceae	874	404	219	174	1887	265	2331	956	465	1412
	Clostridiales Family XIII. Incertae Sedis	10	6	1	3	208	2	60	6	2	355
	Clostridiales Family XVII. Incertae Sedis	514	144	87	80	327	150	404	289	69	1205
	Cohaesibacteraceae	223	17	1	4	22	23	2	315	6	395
	Coleofasciculaceae	4	2		8	2		523	6
	Colwelliaceae	292	14	2	6		56	3		9	1316
	Comamonadaceae	16742	2841	2626	5995	17262	4140	22984	10396	1747	34180
	Conexibacteraceae	77047	19444	9218	1925	43458	17025	3690	12811	13064	191735
	Coriobacteriaceae	3260	239	102	41	613	315	87	769	176	4467
	Corynebacteriaceae	22437	1756	877	712	14263	5611	10280	4916	1612	40608
	Coxiellaceae	722	37	9	7	3	103	94	54	26	1364
	Crocinitomicaceae		2		2	254	9	194	33
	Cryomorphaceae					131		90	4
	Cyanobacteriaceae	221	31	15	653	6	55	675	62	8	620
	Cyanothecaceae			2	2	1		132	117	2
	Cyclobacteriaceae	490	67	14	36	968	120	1296	398	13	678
	Cytophagaceae	1964	163	70	80	2147	271	2265	1712	53	3151
	Deferribacteraceae	19	1	3			5	2			160
	Deinococcaceae	3583	268	129	51	510	676	2343	926	176	7125
	Dermabacteraceae	11574	905	364	320	4671	3534	5437	3961	404	20729
	Dermacoccaceae	3455	1693	613	1101	12025	4285	10173	3713	504	5108
	Dermatophilaceae	734	83	30	104	211	302	1914	137	30	964
	Dermocarpellaceae	198	16		217	2	2	2681	56	55	4
	Desulfobacteraceae	1545	489	108	56	461	1159	563	139	248	2603
	Desulfobulbaceae	5	76	68	37	251	34	281	181	17
	Desulfohalobiaceae	45					2				72
	Desulfomicrobiaceae	114	21	13	9	7	22	2	4	13	623
	Desulfovibrionaceae	3807	149	66	33	790	427	862	1269	60	8619
	Desulfuromonadaceae	1019	104	62	14	187	167	224	280	132	2270
	Dietziaceae	4496	407	300	180	1235	1937	1173	1254	281	7999
	Ectothiorhodospiraceae	2568	198	131	107	2157	466	1022	2073	162	5127
	Eggerthellaceae	1120	110	47	51	251	75	875	371	38	2702
	Egibacteraceae	3460	380	312	55	790	4720	955	534	733	5657
	Egicoccaceae	401		2		148	41	11	100	7	946
	Emcibacteraceae		3	1	1	11	7	99	40
	Enterobacteriaceae	8634	562	250	277	13939	1139	8229	2162	259	16141
	Enterococcaceae	409	34	5	13	119	87	2616	98	3	965
	Erwiniaceae	2956	80	60	2116	473	397	1193	1349	38	4324
	Erysipelotrichaceae	20	1	1	2	261	7	106	15	1	186
	Erythrobacteraceae	3572	776	317	211	4354	453	3408	3795	349	8513
	Eubacteriaceae	103	14	6			7		136	5	184
	Euzebyaceae	521	51	3	1	1309	92	2	7	9	862
	Ferrimonadaceae	59					2				70
	Fervidobacteriaceae	2	5		2			64	73	2
	Fibrobacteraceae	677	6	7	5		70			8	887
	Fimbriimonadaceae	108	37	21	11	180	14	7	7	21	174
	Flammeovirgaceae	48	17	7	3	40	19	296	102	6	65
	Flavobacteriaceae	5913	1409	600	1635	24358	1570	24295	9743	411	10137
	Francisellaceae	61	2	8	1	258	4	160	8		231
	Frankiaceae	35142	2815	1985	1297	18233	8965	14644	2258	3338	50445
	Fusobacteriaceae	791	2	3	3	150	69	76	8	6	1155
	Gallionellaceae	2249	56	51	40	188	199	411	122	37	3101
	Gemmataceae	1818	188	178	53	1373	216	315	1145	108	3146
	Gemmatimonadaceae	1379	1061	2205	381	4891	1171	1731	33752	2358	2420
	Geobacteraceae	1479	139	168	50	3707	211	860	776	103	3426
	Geodermatophilaceae	51812	1656	1070	1015	4804	8466	6402	1407	1316	75986
	Gloeobacteraceae	1234	4	1	2	967	123	6	2	3	2481
	Gloeomargaritaceae	274	42	21	568	9	55	2225	63	46	354
	Glycomycetaceae	1924	193	76	104	4603	650	1620	245	64	2812
	Gomontiellaceae	422	144	8	1084	4	16	12328	144	109	10
	Gordoniaceae	14813	1328	608	537	8067	4389	5345	2006	693	26059
	Granulosicoccaceae		2			207	1	1	254
	Hafniaceae	1801	5	9	7	81	67	114	278	16	2596
	Hahellaceae		16	4		75	2	488	8		2
	Halieaceae		9	1		38	3	220	122
	Haliscomenobacteraceae	276	10	2	7	221	44	279	54	11	397
	Halobacteroidaceae	4	4			211	2	271	8
	Halomonadaceae	4055	653	377	8066	886	521	1841	1475	326	8008
	Halothiobacillaceae	38	32	6	1	142	23	264	193	53	57
	Hapalosiphonaceae	1868	79	13	953	2286	195	18232	18	44	2381
	Helicobacteraceae	22	5	3	1	170	13	78	53	2	423
	Heliobacteriaceae	63	45	33	9	89	10	467	7	85	97
	Holosporaceae	63	13	3	19	1	22		2	11	211
	Hungateiclostridiaceae	2	36	10	2	882	20	828	214		2
	Hyellaceae	70	7	2	140	4	7	943			117
	Hymenobacteraceae	4417	343	286	295	1439	828	1761	1543	332	8416
	Hyphomicrobiaceae	4047	468	183	93	5257	568	2002	1159	497	7834
	Hyphomonadaceae	432	23	12	5	10	63	6	1032	27	854
	Iamiaceae	8559	1968	1356	710	1214	2483	1042	799	1892	15554
	Idiomarinaceae	127		1							203
	Ignavibacteriaceae	40	2			103		121	13		49
	Ilumatobacteraceae	953	182	62	58	76	403	536	44	83	2235
	Immundisolibacteraceae	246	22	14	4	539	68	18	35	3	334
	Intrasporangiaceae	83084	68742	15697	36127	489446	168515	437734	49404	17586	101399
	Isosphaeraceae	5505	927	1158	440	5193	935	736	2869	559	8556
	Jiangellaceae	13163	746	248	339	4860	2657	4523	941	419	22675
	Jonesiaceae					77	2	11
	Kangiellaceae						4	63	42
	Kineosporiaceae	2052	760	445	156	694	622	1718	743	1230	3036
	Kiritimatiellaceae	165	8	12	10	271	31	69	14	3	522
	Kofleriaceae	1284	5	7	1	298	25	8	34	15	2905
	Kosmotogaceae	8	10			12	1	493	4
	Ktedonosporobacteraceae	563	2846	919	67	9855	464	64828	1493	157	887
	Labilitrichaceae	1365	226	96	13	809	86	1359	1826	67	2219
	Lachnospiraceae	575	103	112	55	1322	96	434	826	62	921
	Lacipirellulaceae	99									115
	Lactobacillaceae	1128	102	39	18	2328	175	1094	488	60	3007
	Legionellaceae	1259	53	28	43	150	196	139	354	28	2349
	Leptolyngbyaceae	1019	123	59	1333	17	135	7358	294	244	1035
	Leptospiraceae	71	11	5		18	18	222	8	2	340
	Leptotrichiaceae	846	170	176	418	778	130	1065	361	68	1359
	Leuconostocaceae	497	227	8	226	9	90	326	269	8	1019
	Limnochordaceae	412		3	2		67	2		9	1301
	Listeriaceae	17	6			10	6	342	8	2	53
	Magnetococcaceae		20	3		65	2	720	14
	Marinifilaceae	154	16	7	11	675	43	287	49	14	327
	Marinilabiliaceae	158	4		2		18	128		4	276
	Merismopediaceae	87	4	4	156			4			1
	Mesoaciditogaceae		6		2	163		99	6
	Methylobacteriaceae	17981	2406	1487	1247	19945	2502	4997	13377	1319	35852
	Methylococcaceae	3536	445	40	55	41	1024	17	839	92	6014
	Methylocystaceae	868	644	253	282	1254	438	1757	1165	162	2199
	Methylophilaceae	589	17	10	557		76	4		30	1064
	Microbacteriaceae	143442	19646	7799	9470	89280	52539	98935	28323	9795	260255
	Microbulbiferaceae	115	6	6		154	22	4	80	4	131
	Micrococcaceae	54635	7757	3583	4941	31884	20436	43484	12532	4259	92316
	Microcoleaceae	3674	2384	115	6726	107	337	147641	933	492	1247
	Microcystaceae	183	15	2	576	4	5	2509	108	4	4
	Micromonosporaceae	132404	9223	4328	3552	51594	33023	42466	14992	6023	205401
	Moraxellaceae	1998	120	39	394	698	269	5561	298	56	3150
	Morganellaceae	857	13	2	654	125	78	345	342	17	1266
	Muribaculaceae	105	6	5		7	4	121	2		108
	Mycobacteriaceae	254194	21845	8385	6850	132348	56749	56813	18630	10850	380751
	Mycoplasmataceae	69	20	7	420	603	6	400	89	47	290
	Myxococcaceae	6220	309	173	29	1012	588	1265	3104	231	10225
	Nakamurellaceae	8285	2220	1513	2963	4178	8665	23242	2256	1448	11668
	Nautiliaceae	236	1				40			2	256
	Neisseriaceae	2494	117	65	56	1514	313	426	206	84	5590
	Nitrosomonadaceae	142	99	29	54	94	92	1244	315	7	141
	Nitrospiraceae	262	50	138	39	626	61	250	1445	27	484
	Nocardiaceae	171410	10188	5268	5548	57693	43460	46658	17496	5913	253103
	Nocardioidaceae	208826	21951	9925	10058	46001	54433	67722	11926	15772	385169
	Nocardiopsaceae	5881	494	254	88	1547	923	1376	1095	508	11405
	Nostocaceae	22889	3933	323	14910	724	2186	506161	3506	1112	23764
	Oceanospirillaceae	228	53	58	24	633	57	271	450	28	386
	Odoribacteraceae		6	8	5	506		236	36	3
	Oleiphilaceae	512		1	1		73			10	736
	Opitutaceae	774	23	9	21	45	222	390	192	6	1213
	Orbaceae	336	55	1	91		40	42	24	20	443
	Oscillatoriaceae	311876	98331	6676	668743	1217	6016	643318	233581	46698	3032
	Oscillospiraceae	48	33	3		46	11	552	10	1	62
	Oxalobacteraceae	7878	805	467	1276	3677	1449	4901	1990	378	13693
	Paenibacillaceae	9887	609	259	301	4812	1461	6963	2187	291	18162
	Paludibacteraceae	11			8	117	6	186	8
	Parvularculaceae	126	95	52	14	1	42		6	75	178
	Pasteurellaceae	2380	50	25	35	901	331	427	77	41	4569
	Pectobacteriaceae	807	37	15	12	41	82	304	70	19	2367
	Pelagibacteraceae					236	2	84			2
	Peptococcaceae	401	159	139	38	520	185	801	603	102	672
	Peptoniphilaceae	4			6	2		95	10
	Peptostreptococcaceae		8	8		123	4	389	15
	Persicobacteraceae	225	7	4	10	2	35		1	4	273
	Phycisphaeraceae	453	78	29	3	113	74	10	344	18	1112
	Phyllobacteriaceae	8996	1143	614	366	7400	1986	3177	6563	770	18147
	Pirellulaceae	641	6	17	1		46			15	999
	Piscirickettsiaceae	663	59	48	78	2372	82	595	43	37	1344
	Planctomycetaceae	1932	119	89	50	1070	374	713	755	71	3922
	Planococcaceae	455	19	17	8	194	57	330	204	21	1029
	Polyangiaceae	14578	449	350	508	2366	1980	760	4343	354	23523
	Porphyromonadaceae	7	22	12	9	696	51	562	164	8	234
	Prevotellaceae	482	11	4	5	2	72	464	109	79	720
	Prochloraceae	69	45	39	4537	12	10	2531	372	39	160
	Prochlorotrichaceae	164	5	10			30	850		9	761
	Prolixibacteraceae		4		1	244	2	284	17
	Promicromonosporaceae	12166	945	326	443	4242	3570	5809	1174	411	20748
	Propionibacteriaceae	21818	3502	1881	1314	13971	8742	15546	5530	2817	39976
	Pseudanabaenaceae	119	30	9	155	50	2	734	77	10	74
	Pseudoalteromonadaceae	1084	55	33	166	551	136	2762	78	44	2950
	Pseudomonadaceae	43783	4139	1994	1664	37871	12806	30182	18744	2427	71801
	Pseudonocardiaceae	859275	20980	8030	6023	201674	142556	36054	13703	11113	1137722
	Rhizobiaceae	14720	2133	1150	553	11431	1964	5568	9258	887	28416
	Rhodanobacteraceae	9415	654	475	1360	3439	2237	7926	1951	369	11459
	Rhodobacteraceae	18572	2315	1196	613	18514	3216	13403	10941	1947	34680
	Rhodobiaceae	179	41	54	50	21	36	39	289	28	278
	Rhodocyclaceae	1574	78	359	111	210	143	560	110	57	2742
	Rhodospirillaceae	19109	2235	1454	828	8313	4293	5378	6811	3534	31796
	Rhodothermaceae	1111	51	27	16	200	216	473	574	20	2238
	Rickettsiaceae	556	4	2			34			6	789
	Rikenellaceae	496	69	24	11	292	91	184	1066	48	733
	Rivulariaceae	472	78	10	638	4	33	9512	262	68	442
	Roseiflexaceae	784	134	65	17	958	109	1127	305	33	1218
	Ruaniaceae	2355	556	244	339	4920	1566	4869	1331	216	4192
	Rubrobacteraceae	336968	793	418	327	1686	21924	2832	1442	773	539312
	Ruminococcaceae	223	47	34	4	1910	93	5	939	100	571
	Saccharospirillaceae		5	6			3	102	183	5
	Salinisphaeraceae	151	21	2		144	18	2	13	13	244
	Salinivirgaceae		8	2			8	64	51	2
	Sandaracinaceae	928	209	88	70	333	401	1252	304	86	2030
	Sanguibacteraceae	1424	149	30	111	984	496	1300	281	36	2628
	Saprospiraceae	14	17	17	1	111	25	55	19	8	469
	Scytonemataceae	1796	407	17	1829	6	180	28277	1296	137	1684
	Sedimentisphaeraceae	129	9	2	4	4	7		1	5	341
	Segniliparaceae	1083	169	82	37	283	194	209	29	138	1959
	Selenomonadaceae	1155	34	4	16	199	154	505	86	38	2237
	Shewanellaceae	1535	34	14	529	53	213	345	9	42	2447
	Sinobacteraceae	528	230	114	37	166	182	1089	237	346	1335
	Solibacteraceae	1132	363	907	39	792	247	515	4021	273	2067
	Sphaerobacteraceae	559	198	122	32	373	211	252	571	188	1424
	Sphingobacteriaceae	1657	615	282	598	9135	579	8540	3916	175	3193
	Sphingomonadaceae	14335	4269	2363	3708	15104	3832	8956	16378	2645	31789
	Spirochaetaceae	261	8	11	19	22	36	379	10	2	781
	Spiroplasmataceae	520	5		2	2	46			10	650
	Spongiibacteraceae		3	2		103	1	14	14
	Sporichthyaceae	4004	266	73	171	1272	1351	2340	199	116	7684
	Sporolactobacillaceae		6			20		224	4
	Sporomusaceae	29	17	8	2	8	9	266	141	4	192
	Staphylococcaceae	679	380	212	46	322	143	499	943	157	1068
	Steroidobacteraceae	204	35	22		3	57		6	46	356
	Sterolibacteriaceae	1260	55	27	171	381	127	658	462	8	1980
	Streptococcaceae	865	77	36	20	677	127	1616	122	44	2309
	Streptomycetaceae	1063577	67625	28705	20081	457354	193733	244211	88574	38544	1644593
	Streptosporangiaceae	38370	1817	1044	596	6277	4136	6676	6515	1196	53782
	Sutterellaceae	156	1			4	39		171	4	230
	Symbiobacteriaceae	336	68	7	10	583	54	16	181	12	616
	Synechococcaceae	2539	888	118	469	1110	156	9605	987	347	4058
	Synergistaceae	88	7	3	7		2	2	1	3	492
	Syntrophaceae	61	97	43		347	20	26	193	24	100
	Syntrophobacteraceae	125	4	1		19		117	6		270
	Syntrophomonadaceae	32	7	8	1		6	68	32	4	483
	Tannerellaceae		31	4	6	159	3	498	157
	Tepidiformaceae	118	71	1	18	259	177	256	175	1	408
	Thermaceae	757	89	53	8	367	578	288	471	53	1546
	Thermoactinomycetaceae	736	18	6	13	1	102	73	45	22	1158
	Thermoanaerobacteraceae	658	9	1	8	87	111	80	12	6	1017
	Thermoanaerobacterales Family III. Incertae Sedis	129					18				194
	Thermomicrobiaceae	170	24	29	8		17		409	48	363
	Thermomonosporaceae	20227	859	409	213	16581	3370	4360	1101	482	33541
	Thermotogaceae	17	5	5		13	1	2	90	6	50
	Thioalkalispiraceae	553	12	11	4	100	8	92	1	16	1088
	Thiobacillaceae	88	6	2	19	93	34	64	17	6	249
	Thiotrichaceae	130	4	4	6	2	26	134		7	447
	Tissierellaceae		3			113	2	86	6	2
	Trueperaceae	427	86	54		478	101	177	234	17	1024
	Tsukamurellaceae	4293	130	53	104	955	858	1382	659	98	6612
	uncl. Acidimicrobiales	30	3	1			22			7	216
	uncl. Acidobacteria		1	5					255	1
	uncl. Actinobacteria	402390	26422	10446	9155	132291	94718	113153	49028	16436	693072
	uncl. Alphaproteobacteria	17297	5825	1375	567	23655	3268	7334	14442	1823	33664
	uncl. Armatimonadetes		8			6		1	173
	uncl. Bacillales	955	72	40	40	272	155	251	364	184	2509
	uncl. Bacilli	1	7	2	11	2374	12	254	46
	uncl. Bacteria	345448	21766	9240	10007	139208	58450	142291	87861	12724	615130
	uncl. Bacteroidales		1	2	2	6	1	70	2	1
	uncl. Bacteroidetes	2654	532	182	161	9265	633	8863	3309	149	4240
	uncl. Balneolaeota	325	2			2	22			1	493
	uncl. Betaproteobacteria	4839	401	207	444	1135	599	1604	2940	305	9794
	uncl. Blastocatellia	2990	74	47	32	9	460	7	3	68	4719
	uncl. Bradymonadales	1517	45	25	15	111	134	497	185	23	3425
	uncl. Burkholderiales	16564	2050	1916	4018	10082	2658	13946	10636	1135	29943
	uncl. Campylobacterales					86		41	4
	uncl. candidate division Zixibacteria						2		68	16
	uncl. Candidatus Bipolaricaulota	11	2				7			2	56
	uncl. Candidatus Saccharibacteria	805	4	7	17		67			19	1164
	uncl. Chloroflexi	2		2		75					240
	uncl. Chromatiales	603	30	11	9	11	54	97	6	32	1057
	uncl. Chroococcales	24	10				2	1569		2
	uncl. Clostridiales	484	2	3	25	699	19	77	64	9	1077
	uncl. Coriobacteriia	5	5		6		2		104
	uncl. Corynebacteriales	25470	1200	502	375	13768	4703	4703	2601	752	40604
	uncl. Cyanobacteria	3209	662	44	5252	19	287	33094	1154	171	4071
	uncl. Cytophagales	784	17	4	7	112	52	262	154	6	1094
	uncl. Dehalococcoidia		12	8		19		219
	uncl. Deltaproteobacteria	417	352	210	97	606	268	80	699	335	967
	uncl. Desulfovibrionales	33					11				127
	uncl. Desulfuromonadales	26	2	5	7		2	73	62	7	2
	uncl. Enterobacterales	751	62	26	9	369	119	938	341	54	1692
	uncl. Epsilonproteobacteria	28	13	8	2	11	12	52	6	8	300
	uncl. Firmicutes	1252	137	96	19	2075	177	900	1224	86	1854
	uncl. Frankiales	1534	177	116	117	438	371	842	383	79	2269
	uncl. Gammaproteobacteria	10826	1156	385	393	8975	2418	6087	3454	1123	22066
	uncl. Kiritimatiellaeota	275	5	8	20		43	72	20	14	548
	uncl. Micrococcales	21671	3762	1241	1759	15967	10204	22290	8468	1251	40224
	uncl. Myxococcales	3502	360	238	70	372	977	2017	1220	273	6759
	uncl. Nitrosomonadales	58									65
	uncl. Nostocales	8084	658	137	6269	159	951	48704	613	324	10921
	uncl. Oceanospirillales	44	1	5		91			3	2	61
	uncl. Oscillatoriales	288	44	4	611	8	14	6862	92	16
	uncl. Phycisphaerae	100							123	2	112
	uncl. Planctomycetales	98	21	4	2	167	7	235	7	1	129
	uncl. Planctomycetes	9388	1088	907	282	6215	1417	4289	5174	655	15642
	uncl. Planctomycetia					106	1		4
	uncl. Propionibacteriales	755	249	131	62	398	451	642	787	176	1982
	uncl. Proteobacteria	58240	4594	2699	1512	41990	9337	26965	31753	2413	116860
	uncl. Rhizobiales	9775	2256	1339	921	9631	2842	5828	8075	2534	18700
	uncl. Rhodocyclales	798	22	2		101		7	1124		1870
	uncl. Rhodospirillales					413	1		19
	uncl. Rickettsiales		4					78	16
	uncl. Silvanigrellales		2	1		125		48
	uncl. Spartobacteria	189	383	923	252	41	345	54	116	139	79
	uncl. Sphingomonadales	1069	51	13	14	179	101	10	321	43	1758
	uncl. Streptosporangiales	728	67	42	7	356	168	212	222	11	1056
	uncl. Synechococcales	8	2	2	34			495	25
	uncl. Verrucomicrobia	86					50				195
	uncl. Victivallales	21		1	2		13			2	124
	uncl. Xanthomonadales	6	9	19	47	335	60	396	796	1	111
	Vallitaleaceae					162		68	6
	Veillonellaceae	112				2	11		1		140
	Verrucomicrobiaceae	687	6	2	5	71	68	1	10	16	1050
	Vibrionaceae	1832	111	43	2000	380	209	1527	951	30	4122
	Vicinamibacteraceae	671	48	28	3	14	50	184	444	38	1250
	Vulgatibacteraceae	157	29	7	2	104	64	12	125	2	218
	Wenzhouxiangellaceae	50				145	2	68	18		65
	Woeseiaceae	11	14	4	44	44	6	672	211	13
	Xanthobacteraceae	4178	378	241	191	3338	879	953	2194	236	6216
	Xanthomonadaceae	9894	1562	717	766	14982	3341	10807	11241	1079	21177
	Yersiniaceae	4422	125	61	66	772	730	1007	1200	93	6071
	Zoogloeaceae	3237	244	170	362	3018	618	2265	1295	189	5738
