# Supplementary material for: Bacterial Diversity, Metabolic Profiling, and Application Potential of Antarctic Soil Metagenomes
Source: Curr Issues Mol Biol. 2024 Nov 18;46(11):13165–78. doi: 10.3390/cimb46110785 (PMC11593224; doi:10.3390/cimb46110785)
Supplement: Supplementary file 1 [file cimb-46-00785-s001.zip › TableS4.xlsx]

## Sheet: Table S4
	Table S4. Reads associated to specific metabolic pathways in each site
	Pathway	Deception Island	Dee Island	King George Island Site 1A	King George Island Site 1B	King George Island Site 2	Lagotellerie Island	Litchfield Island	Nelson Island	Snow Island	Union Glacier
	2-Oxocarboxylic acid metabolism	198759	17084	2797	11064	303347	32561	121119	30420	4186	330828
	ABC transporters	850365	63923	9550	69306	1058556	142644	739663	97458	17429	1264296
	Acarbose and validamycin biosynthesis	22336	991	118	283	27043	2187	9996	1459	237	33336
	Adherens junction	7824	258	100	124	3475	804	1566	60	129	14089
	Aflatoxin biosynthesis	456	118	27	42	1541	103	714	188	52	1107
	Alanine aspartate and glutamate metabolism	252088	20323	4206	14552	330045	40733	143345	39889	6233	406738
	alpha-Linolenic acid metabolism	19197	977	104	1147	9212	3287	6361	4353	388	30927
	Amino sugar and nucleotide sugar metabolism	330179	22912	4299	18454	378073	42072	237630	45292	6237	506962
	Aminoacyl-tRNA biosynthesis	256284	17070	3743	15038	283243	31058	119535	35604	6512	402795
	Aminobenzoate degradation+A5:A22	47638	4931	1225	1795	98548	8478	30564	8913	1286	80340
	AMPK signaling pathway	24573	1884	448	695	16770	3392	9548	3991	482	42420
	Apelin signaling pathway	1772	102	0	431	661	174	13976	980	59	1923
	Apoptosis	19444	801	56	1774	7970	823	16223	1792	176	25868
	Arabinogalactan biosynthesis	44956	1191	156	146	24167	4444	2740	990	258	61350
	Arachidonic acid metabolism	9646	438	64	635	1444	541	3352	1840	132	15416
	Arginine and proline metabolism	142228	11053	2211	8989	204477	22555	91671	27804	3002	228681
	Arginine biosynthesis	144993	11476	2157	8117	162256	26491	86193	21363	3580	235280
	Ascorbate and aldarate metabolism	59731	4039	568	1472	60352	8919	28488	6506	820	88003
	Atrazine degradation	16605	341	0	479	5151	1198	6763	307	161	29282
	Autophagy	28388	750	96	590	6068	3392	26419	1862	242	42215
	Bacterial chemotaxis	24486	1933	189	3488	50888	5010	50148	10290	485	32314
	Bacterial secretion system	108112	9897	1949	9125	121019	15228	52674	18605	3656	165688
	Basal transcription factors	10059	571	82	617	4933	1538	8054	585	148	14475
	Base excision repair	111395	8904	1651	5216	191156	15862	65876	25685	2189	176736
	Benzoate degradation	75584	8144	1801	1705	146684	12687	44798	17017	2225	127522
	beta-Alanine metabolism	87255	8619	1890	2758	180256	16351	53946	18447	2350	144266
	Betalain biosynthesis	3392	860	200	159	20541	638	3667	1668	210	5793
	Biofilm formation	177410	17639	2792	33220	205385	18862	323643	52930	5675	281634
	Biosynthesis of amino acids	878961	65524	11908	51857	1019614	130344	510407	136442	17984	1411614
	Biosynthesis of ansamycins	13438	1136	299	533	18024	2842	8640	5965	267	22159
	Biosynthesis of cofactors	965586	79010	13803	78077	1552810	131918	686168	168804	23508	1531860
	Biosynthesis of nucleotide sugars	362231	24099	4350	20503	422464	46239	230922	44316	6805	543883
	Biosynthesis of secondary metabolites	2507461	211052	38940	171906	3730783	368970	1699606	425696	61269	4012448
	Biosynthesis of siderophore group nonribosomal peptides	35447	1594	170	1163	22017	5252	7583	1197	418	51915
	Biosynthesis of unsaturated fatty acids	37693	2142	476	432	42267	4146	12109	6155	582	67772
	Biosynthesis of vancomycin group antibiotics	17252	619	79	271	19500	1650	6713	716	150	24211
	Biosynthesis of various antibioticsiosynthesis	7802	294	0	378	2252	923	6839	1167	40	9968
	Biosynthesis of various other secondary metabolites	22073	117	0	0	5064	2971	0	0	0	28613
	Biosynthesis of various plant secondary metabolitesanocoumarin biosynthesis Hordatine biosynthesis Podophyllotoxin biosynthesis	12920	1295	147	1374	17718	2211	15215	4787	346	17890
	Biotin metabolism	136307	9967	1859	8381	198583	16470	78497	19168	2716	215701
	Butanoate metabolism	184850	20351	4790	7709	426501	33057	117944	42306	6119	315352
	C5-Branched dibasic acid metabolism	56251	5906	1123	5784	102402	9622	35714	10128	1950	97623
	Caffeine metabolism	8279	365	30	206	5207	1223	3850	2094	86	13012
	Calcium signaling pathway	14407	563	0	2578	167	829	13772	1644	257	17394
	cAMP signaling pathway	20617	1469	53	6498	4604	1860	49400	4185	548	23462
	Caprolactam degradation	37413	4000	825	695	82520	6300	15778	7383	1012	61414
	Carbapenem biosynthesis	5037	981	125	1215	8000	1192	10976	1162	242	8759
	Carbon fixation in photosynthetic organisms	136365	10840	2345	10603	151807	18026	89603	23969	2862	212008
	Carbon fixation pathways in prokaryotes	270009	22232	5465	15736	403097	43889	130791	49086	7352	444781
	Carbon metabolism	896267	74277	15385	45880	1310666	142125	513992	155377	23428	1454198
	Carotenoid biosynthesis	35390	3227	423	8648	49141	5144	53433	4836	833	50000
	Cell cycle	140668	8121	2329	8199	112726	18927	67745	27269	4635	219649
	Cellular senescence	409	0	0	0	0	42	0	0	0	1269
	cGMP-PKG signaling pathway	4639	1001	22	7512	0	123	40058	4543	467	2069
	Chloroalkane and chloroalkene degradation	51821	4102	922	1015	63455	6821	29413	6411	1060	92857
	Chlorocyclohexane and chlorobenzene degradation	26655	1883	236	1900	35266	3405	14378	4999	422	46577
	Citrate cycle	193040	18414	4672	7433	306050	33668	101690	44629	6466	325563
	Cutin suberine and wax biosynthesis	3328	128	52	19	1169	142	13	144	63	5890
	Cyanoamino acid metabolism	36934	3479	579	2602	64003	6419	39179	7396	908	57872
	Cysteine and methionine metabolism	246411	17094	2458	22323	340655	35397	185052	40793	4685	380209
	D-Amino acid metabolism	81430	6730	1261	5104	134862	12903	60880	16607	1898	130374
	Degradation of aromatic compounds	57784	4984	1115	975	100493	7356	39027	6188	1232	101503
	Degradation of flavonoids	2901	538	36	523	4994	275	10554	1213	41	4473
	Dioxin degradation	55	0	0	61	0	0	184	34	0	289
	DNA replication	131952	7726	1133	8196	140893	17440	58601	27927	2379	210585
	Drug metabolism	110121	9789	2070	10527	172104	15454	88196	24784	3847	179574
	ECM-receptor interaction	667	0	24	40	191	0	1238	974	0	978
	Endocytosis	607	224	42	51	711	310	10213	134	19	1136
	ErbB signaling pathway	14905	572	0	1670	3633	1131	10222	1082	198	18164
	Ether lipid metabolism	2371	776	158	51	13937	894	6442	3143	300	4610
	Ethylbenzene degradation	2090	64	0	24	330	179	107	1799	20	3227
	Exopolysaccharide biosynthesis	35400	1315	221	1876	36909	4370	21406	3638	303	48638
	Fanconi anemia pathway	15793	163	13	324	6025	1423	1554	2107	35	26547
	Fatty acid biosynthesis	225706	14801	2464	15276	264792	27222	126077	29458	4005	351729
	Fatty acid degradation	176494	17680	4168	4424	289081	31212	109674	36120	4834	300929
	Fatty acid elongation	17692	1564	366	183	54221	2121	7500	4910	449	29470
	Fatty acid metabolism	324905	26485	5510	17583	459455	45356	179231	58478	7439	531542
	Ferroptosis	47775	2374	360	2162	23608	6794	24326	5063	617	76284
	Flagellar assembly	38229	2848	1282	2072	21284	5240	12616	5687	2308	63193
	Flavone and flavonol biosynthesis	332	61	20	0	304	54	76	72	0	1712
	Fluorobenzoate degradation	10386	878	63	1692	25946	1221	7240	2885	270	15405
	Focal adhesion	3089	203	24	40	3970	457	7053	974	26	4213
	Folate biosynthesis	111225	10025	1814	8810	219980	15557	82065	27390	3011	178611
	FoxO signaling pathway	25974	3007	604	1592	34127	3946	20232	2778	798	40894
	Fructose and mannose metabolism	163643	13507	2301	8622	251544	23693	117243	22124	3381	253328
	Galactose metabolism	114935	8851	1380	6579	142409	16402	76608	14387	1908	175697
	Gap junction	2539	385	11	3180	0	171	9694	1879	224	1704
	Glucosinolate biosynthesis	18009	2111	490	619	44793	2989	14129	3398	537	30911
	Glutathione metabolism	99478	9932	2397	10610	137314	15718	75073	27646	3532	158780
	Glycerolipid metabolism	134714	9924	1500	7231	160106	17098	80059	15853	2830	205846
	Glycerophospholipid metabolism	112537	8290	1395	4441	132642	17048	51631	17042	2477	184800
	Glycine serine and threonine metabolism	330933	19870	3443	13824	357402	44277	150334	40254	5813	538922
	Glycolysis / Gluconeogenesis	287509	24525	4521	17303	401708	46279	213306	48711	6432	468432
	Glycosaminoglycan biosynthesis	11354	213	0	1333	0	689	3704	929	127	16554
	Glycosaminoglycan degradation	17586	532	109	260	10017	1811	16733	3963	83	30131
	Glycosphingolipid biosynthesis	2979	395	148	81	9317	232	1421	2530	192	5127
	Glycosylphosphatidylinositol	7954	114	11	209	275	364	2519	421	0	11617
	Glyoxylate and dicarboxylate metabolism	408617	32249	6808	14631	520552	59434	200354	55251	11490	677406
	Hedgehog signaling pathway	4068	129	0	279	1234	489	3382	35	68	5158
	HIF-1 signaling pathway	54409	4028	648	5238	41207	7082	42776	12164	1161	86854
	Hippo signaling pathway	2444	203	0	0	3399	457	5815	0	26	3367
	Histidine metabolism	159162	9397	1961	7416	131859	16234	65777	22308	2620	260797
	Homologous recombination	181827	12601	2393	11401	218065	24364	87247	36261	3740	285890
	Indole alkaloid biosynthesis	1937	661	182	127	18634	362	2794	1401	171	2864
	Inositol phosphate metabolism	60018	5329	1009	2289	72911	9716	35365	10076	1493	91115
	Insect hormone biosynthesis	20378	1163	196	574	12079	2536	10438	2716	318	30577
	Isoquinoline alkaloid biosynthesis	20850	1426	267	2145	29603	2727	9122	4928	430	31645
	JAK-STAT signaling pathway	762	40	0	0	286	51	1245	520	0	1657
	Limonene degradation	16418	1248	218	574	12767	2176	10438	3023	329	25689
	Linoleic acid metabolism	39	0	0	0	194	12	2153	80	0	0
	Lipoarabinomannan	43581	3180	574	392	56244	5547	9322	924	866	62078
	Lipoic acid metabolism	162719	12101	2496	6005	233311	22954	76295	29262	3971	268298
	Lipopolysaccharide biosynthesis	35840	1128	322	3348	78842	3014	19350	13206	593	49279
	Lysine biosynthesis	123710	7713	1127	4097	151286	16402	70595	15521	1611	201797
	Lysine degradation	171333	14327	3089	4101	284243	27374	86573	29028	3904	289134
	Lysosome	22296	1738	238	3120	28604	3734	32405	6450	344	32626
	Mannose type O-glycan biosynthesis	4061	493	15	1109	6322	544	4935	1740	151	5812
	MAPK signaling pathway	77406	6714	1297	5499	90654	10422	52897	9082	1941	121845
	Meiosis	12813	2450	136	10945	27166	1493	74103	9448	954	13047
	Metabolism of xenobiotics by cytochrome P450	44133	2699	709	2453	61425	4360	29668	4914	769	73194
	Methane metabolism	237274	16446	2701	12439	261268	34534	135015	25167	5749	381235
	Microbial metabolism in diverse environments	1579780	138358	29559	82506	2346111	259638	1007389	268324	42003	2584184
	Mismatch repair	125841	9367	1590	10093	168300	16792	86782	23946	2862	192295
	Mitophagy	871	179	41	783	271	22	3334	666	73	729
	Monobactam biosynthesis	40840	3593	574	2480	75496	6238	25232	5872	1006	70996
	Monoterpenoid biosynthesis	128	0	0	0	0	0	165	68	0	135
	Motor proteins	3109	118	0	0	710	621	10397	12	0	3843
	mRNA surveillance pathway	1734	30	13	67	336	705	2958	1918	0	2754
	mTOR signaling pathway	1321	12	13	0	3800	113	3773	0	10	2021
	N-Glycan biosynthesis	10362	1362	256	2867	32848	1094	12812	5456	290	20253
	Naphthalene degradation	20483	1692	485	256	38067	2595	12519	1338	374	37202
	Necroptosis	59797	3927	1105	3526	38629	8753	28840	6906	1601	90889
	Neomycin kanamycin and gentamicin biosynthesis	13569	1027	148	885	15014	2400	14873	2250	211	23645
	Neuroactive ligand-receptor interaction	169	211	0	270	5869	56	4320	492	24	0
	NF-kappa B signaling pathway	750	0	0	0	0	0	0	0	0	1654
	Nicotinate and nicotinamide metabolism	128435	9391	1862	7256	198687	18682	72311	24580	2569	212402
	Nitrogen metabolism	105518	11764	2755	9074	122600	23048	139762	16828	4059	173032
	Nitrotoluene degradation	24745	4264	1876	865	38899	6795	10103	1374	2597	37670
	Non-homologous end-joining	27863	2265	515	267	29888	4427	5978	2724	618	42919
	Nonribosomal peptide structures	15479	325	12	113	5773	1967	1482	367	73	18780
	Notch signaling pathway	1816	502	0	222	9715	1261	3492	200	47	3069
	Novobiocin biosynthesis	36155	1598	326	1075	33726	4306	10202	3750	441	57261
	Nucleocytoplasmic transport	125	0	0	0	82	0	0	0	0	254
	Nucleotide excision repair	99101	9949	3380	5279	127701	16920	47935	20684	4149	163859
	Nucleotide metabolism	340758	23004	4929	19808	371906	49871	180974	55367	9103	526871
	O-Antigen nucleotide sugar biosynthesis	186916	10555	1434	7921	201157	21492	111038	20199	2326	279151
	O-Antigen repeat unit biosynthesis	5256	413	73	146	11194	742	2605	655	108	8960
	One carbon pool by folate	111680	7593	1621	6750	125929	15534	59473	16152	2133	190413
	Oocyte meiosis	14364	534	10	2101	6627	854	13498	1378	231	16978
	Other glycan degradation	7850	830	155	606	15677	1919	11674	4415	107	11789
	Other types of O-glycan biosynthesis	5717	775	15	3222	6358	677	12777	3887	347	6923
	Oxidative phosphorylation	408598	178094	10772	47174	610665	64070	259688	88875	14427	651260
	p53 signaling pathway	5246	621	150	74	7379	373	1462	790	127	6579
	Pantothenate and CoA biosynthesis	114588	9520	1991	7346	159266	15666	75443	23139	3414	195374
	Penicillin and cephalosporin biosynthesis	7266	917	38	1910	20859	947	11479	5322	187	10544
	Pentose and glucuronate interconversions	95363	7625	1198	2340	145509	11831	56697	5411	1568	144855
	Pentose phosphate pathway	193716	18822	3791	13924	304114	31649	142178	34379	4558	295861
	Peptidoglycan biosynthesis	173041	13199	2508	9710	233983	23868	122287	34418	4397	286761
	Peroxisome	141959	9111	1894	3741	136340	20252	60992	20729	2533	227117
	Phagosome	661	0	0	0	191	0	72	0	0	1137
	Phenazine biosynthesis	35520	1586	357	810	18702	4275	13685	6838	482	60376
	Phenylalanine tyrosine and tryptophan biosynthesis	152713	11300	1947	9496	186721	19273	87787	30097	3117	250526
	Phenylalanine metabolism	125778	12098	2653	6000	215156	20882	64264	19562	3804	214025
	Phenylpropanoid biosynthesis	4523	647	133	305	23226	1485	6567	1081	274	7082
	Phosphatidylinositol signaling system	21828	1930	463	1772	42868	2962	18816	3385	466	31286
	Phospholipase D signaling pathway	3054	304	66	626	12320	484	9899	517	66	4700
	Phosphonate and phosphinate metabolism	1410	0	0	0	66	295	96	52	14	2466
	Phosphotransferase system	18944	450	75	156	9163	2771	6770	3638	84	26407
	Photosynthesis	70348	10244	2412	57867	83948	10784	209445	20194	5245	95288
	PI3K-Akt signaling pathway	8626	757	193	573	5740	1578	8828	1641	155	11459
	Pinene camphor and geraniol degradation	25570	2323	516	531	50785	4988	10360	4804	629	44847
	Plant hormone signal transduction	0	154	0	0	2810	21	1938	596	33	0
	Polycyclic aromatic hydrocarbon degradation	2730	54	0	0	112	180	1016	20	0	3958
	Polyketide sugar unit biosynthesis	39730	2086	183	649	53001	5460	18803	3207	439	57976
	Porphyrin metabolism	142244	15409	1575	26345	293802	24911	173108	28180	4182	212666
	Primary bile acid biosynthesis	10676	559	57	100	9402	1464	2699	333	143	17270
	Prodigiosin biosynthesis	104864	8018	1482	6300	122688	12956	63166	13810	2310	165733
	Propanoate metabolism	300019	22106	5199	12003	446212	45453	126717	43806	7321	491481
	Proteasome	7884	1554	326	288	15944	1773	6597	2297	412	11999
	Protein export	122505	10555	2038	8682	137787	17591	56463	19067	3861	190781
	Protein processing in endoplasmic reticulum	23029	690	112	1420	5869	2899	11613	2665	123	31300
	Purine metabolism	461052	32312	6080	43633	480806	62154	354709	91575	11890	725454
	Pyrimidine metabolism	235621	17104	3167	18745	338439	33219	140004	45904	5581	361376
	Pyruvate metabolism	354587	27136	5694	18844	471403	54920	213904	53934	7523	589550
	Quorum sensing	451822	26852	5371	20582	399341	67946	207239	51701	8829	690667
	Rap1 signaling pathway	352	51	0	431	0	10	4115	249	30	0
	Ras signaling pathway	3879	377	42	51	4330	886	8230	134	74	5562
	Regulation of actin cytoskeleton	2477	203	0	0	3619	457	5815	0	26	3308
	Retinol metabolism	39839	2697	724	620	48286	5715	23278	2837	667	67219
	Riboflavin metabolism	57863	3258	442	4837	79928	4299	32728	11046	1118	93526
	Ribosome	464442	60359	22568	75182	466674	84817	216443	72391	35916	710362
	Ribosome biogenesis in eukaryotes	13792	982	184	1162	27021	1582	12309	1509	228	21939
	RNA degradation	166290	15928	4300	9161	200004	27480	90963	30218	6761	267402
	RNA polymerase	55288	11918	6117	8238	46840	14243	25911	8991	10324	82734
	Secondary bile acid biosynthesis	350	86	0	504	0	14	2286	331	47	60
	Selenocompound metabolism	103365	7085	1687	2705	163242	15186	52640	16072	4778	167248
	Sesquiterpenoid and triterpenoid biosynthesis	1388	55	0	0	451	137	8396	447	18	1685
	Sphingolipid metabolism	9733	732	167	231	8773	1022	11148	1847	192	16371
	Sphingolipid signaling pathway	928	197	42	112	1221	641	3061	147	19	1912
	Spliceosome	6352	780	80	155	15792	1161	6529	955	143	12246
	Starch and sucrose metabolism	196210	22963	4708	14269	321991	36180	171622	24154	6544	292530
	Steroid biosynthesis	1149	106	0	0	1365	46	4940	242	0	1664
	Steroid degradation	6226	713	110	67	14940	1176	3003	1044	171	12597
	Steroid hormone biosynthesis	13447	384	0	662	2197	1330	8620	862	44	19805
	Streptomycin biosynthesis	79113	5986	1033	3841	96711	11566	56030	9801	1676	120042
	Styrene degradation	22200	1258	334	752	17694	2552	8422	3587	244	39381
	Sulfur metabolism	119228	11298	1970	14704	209112	21426	140290	24194	3398	183767
	Sulfur relay system	90318	6271	1236	5502	138060	11900	79426	13841	2012	142562
	Taurine and hypotaurine metabolism	42615	4010	987	1533	54027	6792	34247	5451	996	68077
	Teichoic acid biosynthesis	41581	3738	498	3589	81752	5694	41970	8485	999	69372
	Terpenoid backbone biosynthesis	101513	10154	2001	7034	220618	17237	78370	24372	3054	169869
	TGF-beta signaling pathway	1845	450	0	200	9667	1200	2525	89	47	3143
	Thiamine metabolism	99361	8041	1719	8694	115559	13187	59550	18489	3023	157219
	Tight junction	1320	29	0	0	0	165	3773	0	29	2271
	TNF signaling pathway	750	0	0	23	0	0	123	0	0	1785
	Toluene degradation	9405	826	63	1692	24799	1166	7240	2885	270	14022
	Tropane piperidine and pyridine alkaloid biosynthesis	34907	1151	218	998	26252	3968	8536	3592	367	54247
	Tryptophan metabolism	171733	16760	3695	6767	307467	26885	96554	32825	4833	288693
	Two-component system	564629	56617	10935	69193	739979	83218	819518	149364	18027	878806
	Tyrosine metabolism	87450	6875	1472	4857	135502	11554	46239	14454	1757	147944
	Ubiquinone and other terpenoid-quinone biosynthesis	88038	7909	1183	10792	166640	9592	96534	16493	2133	142385
	Ubiquitin mediated proteolysis	1556	22	0	253	6375	39	3468	351	27	1953
	Valine leucine and isoleucine biosynthesis	103808	9139	1537	7013	158391	14992	72487	14648	2349	174740
	Valine leucine and isoleucine degradation	335173	27232	6156	7658	543065	51231	147618	57772	8024	552482
	Various types of N-glycan biosynthesis	879	0	28	0	3568	27	168	1759	32	2083
	VEGF signaling pathway	750	0	0	0	0	0	0	0	0	1654
	Viral life cycle	6515	125	0	175	2583	835	1124	347	57	10380
	Virion	923	0	0	0	0	98	0	0	0	1896
	Vitamin B6 metabolism	48305	4355	991	3904	78419	6012	30661	6947	1468	84078
	Wnt signaling pathway	13407	438	0	1692	62	854	5374	1099	201	16046
	Xylene degradation	4631	108	19	61	449	203	1898	934	0	7784
	Zeatin biosynthesis	8556	856	163	947	11228	1004	5863	1501	205	12041
